# Supplementary material for: Dynamic HALP Score as a Time-Dependent Prognostic Biomarker in Multiple Myeloma Patients Undergoing Autologous Stem Cell Transplantation
Source: Cancers (Basel). 2026 May 12;18(10):1570. doi: 10.3390/cancers18101570 (PMC13204590; doi:10.3390/cancers18101570)
Supplement: Supplementary file 1 [file cancers-18-01570-s001.zip]

Archive with 1 entries (1 files):
- cancers-4257166-supplementary.pdf
